# Supplementary material for: Data on rotary die filling performance of various pharmaceutical powders
Source: Data Brief. 2020 Aug 24;32:106220. doi: 10.1016/j.dib.2020.106220 (PMC7474400; doi:10.1016/j.dib.2020.106220)
Supplement: Supplementary file 1 [file mmc1.xlsx]

## Sheet: Sheet1
MCC PH101 paddle speed is fixed at 50 rpm
die No.	turret speed mm/s	die weight (DW)1	DW 2	DW 3
1	8.36042	12.8089	12.8053	12.7951
	24.6942	12.7579	12.7456	12.7464
	41.028	12.7594	12.7502	12.7553
	57.3618	12.7327	12.7176	12.7073
	81.8625	12.7224	12.7066	12.7016
	163.532	12.7056	12.69	12.7087
	245.201	12.6854	12.6885	12.6913
2	8.36042	12.7451	12.7462	12.7397
	24.6942	12.7257	12.7127	12.7425
	41.028	12.747	12.7127	12.7086
	57.3618	12.718	12.6937	12.7197
	81.8625	12.6466	12.6469	12.6367
	163.532	12.6415	12.6386	12.6464
	245.201	12.6247	12.6405	12.6139
3	8.36042	12.7788	12.7832	12.8065
	24.6942	12.7621	12.7623	12.7841
	41.028	12.7339	12.7441	12.7418
	57.3618	12.7198	12.7035	12.6952
	81.8625	12.6792	12.6695	12.6846
	163.532	12.6669	12.6552	12.6699
	245.201	12.6652	12.6564	12.6552
4	8.36042	12.7786	12.7746	12.765
	24.6942	12.7699	12.7665	12.7749
	41.028	12.7574	12.7445	12.7514
	57.3618	12.7578	12.7739	12.7663
	81.8625	12.6997	12.682	12.7199
	163.532	12.7129	12.6892	12.6678
	245.201	12.6494	12.6883	12.6898
die No.	blank die	full powder+ blank die	full powder
1	blank 1
	12.628	12.8113	0.185233
		12.8143
		12.8141
2	blank2
	12.569	12.751	0.178167
		12.7464
		12.7441
3	blank3
	12.6058	12.7981	0.185733
		12.7912
		12.7853
4	blank4
	12.5909	12.7683	0.183967
		12.7734
		12.7829
die No.	turret speed mm/s	ratiot1	ratio2	ratio3
1	8.36042	0.976606	0.957171	0.902105
	24.6942	0.701278	0.634875	0.639194
	41.028	0.709376	0.659708	0.687241
	57.3618	0.565233	0.483714	0.428109
	81.8625	0.509627	0.42433	0.397337
	163.532	0.418931	0.334713	0.435667
	245.201	0.309879	0.326615	0.341731
2	8.36042	0.9884	0.994574	0.958092
	24.6942	0.879514	0.806548	0.973807
	41.028	0.999065	0.806548	0.783536
	57.3618	0.836296	0.699906	0.845837
	81.8625	0.435547	0.437231	0.379981
	163.532	0.406922	0.390645	0.434425
	245.201	0.312629	0.40131	0.252011
3	8.36042	0.931443	0.955133	1.08058
	24.6942	0.841529	0.842606	0.959978
	41.028	0.689698	0.744616	0.732233
	57.3618	0.613783	0.526023	0.481335
	81.8625	0.39519	0.342965	0.424264
	163.532	0.328966	0.265973	0.345118
	245.201	0.319813	0.272434	0.265973
4	8.36042	1.02029	0.99855	0.946367
	24.6942	0.973002	0.954521	1.00018
	41.028	0.905055	0.834934	0.872441
	57.3618	0.90723	0.994745	0.953434
	81.8625	0.591411	0.495198	0.701214
	163.532	0.663164	0.534336	0.418011
	245.201	0.317992	0.529444	0.537597
turret speed mm/s	average ratio die 1	die 2	die 3	die 4
8.36042	0.945294	0.980355	0.989052	0.988404
24.6942	0.658449	0.886623	0.881371	0.975901
41.028	0.685442	0.86305	0.722182	0.87081
57.3618	0.492352	0.794013	0.54038	0.951803
81.8625	0.443765	0.417587	0.387473	0.595941
163.532	0.396437	0.410664	0.313352	0.538503
245.201	0.326075	0.321983	0.286073	0.461678
MCC PH101 turret speed is fixed at 24.69 mm/s
die No.	paddle speed rpm	die weight(DW)1	DW 2	DW 3
1	10	12.7116	12.7223	12.7107
	30	12.7106	12.7218	12.7204
	50	12.7594	12.7502	12.7553
	70	12.7449	12.7338	12.731
	100	12.7355	12.7383	12.7408
2	10	12.6612	12.6722	12.6777
	30	12.7211	12.7227	12.6606
	50	12.747	12.7127	12.7086
	70	12.656	12.6566	12.6814
	100	12.6781	12.6744	12.6525
3	10	12.6883	12.6827	12.6949
	30	12.7009	12.7121	12.7209
	50	12.7339	12.7441	12.7418
	70	12.7241	12.7211	12.6943
	100	12.7332	12.7131	12.6918
4	10	12.7216	12.7212	12.716
	30	12.7721	12.7763	12.7271
	50	12.7574	12.7445	12.7514
	70	12.7685	12.7708	12.7703
	100	12.7431	12.7518	12.7451
die No.	paddle speed rpm	ratiot1	ratio2	ratio3
1	10	0.451323	0.509088	0.446464
	30	0.445924	0.506388	0.49883
	50	0.709376	0.659708	0.687241
	70	0.631096	0.571171	0.556055
	100	0.580349	0.595465	0.608962
2	10	0.517493	0.579233	0.610103
	30	0.853695	0.862675	0.514125
	50	0.999065	0.806548	0.783536
	70	0.488307	0.491674	0.63087
	100	0.612348	0.591581	0.468662
3	10	0.444185	0.414034	0.47972
	30	0.512024	0.572326	0.619706
	50	0.689698	0.744616	0.732233
	70	0.636935	0.620782	0.47649
	100	0.68593	0.57771	0.463029
4	10	0.710455	0.70828	0.680014
	30	0.984961	1.00779	0.740352
	50	0.905055	0.834934	0.872441
	70	0.965392	0.977895	0.975177
	100	0.827324	0.874615	0.838195
paddle speed rpm	average ratio die 1	die 2	die 3	die 4
10	0.468958	0.568943	0.44598	0.699583
30	0.483714	0.743499	0.568019	0.911035
50	0.685442	0.86305	0.722182	0.87081
70	0.586108	0.53695	0.578069	0.972821
100	0.594925	0.55753	0.575556	0.846711
MCC PH101 turret speed is fixed at 81.86 mm/s
die No.	paddle speed rpm	die weight(DW)1	DW 2	DW 3
1	10	12.684	12.688	12.6799
	30	12.691	12.6827	12.6945
	50	12.7224	12.7066	12.7016
	70	12.7042	12.6972	12.6918
	100	12.7026	12.6895	12.7022
2	10	12.6227	12.6207	12.6236
	30	12.6318	12.62	12.6417
	50	12.6466	12.6469	12.6367
	70	12.6544	12.6633	12.6456
	100	12.6572	12.6569	12.6748
3	10	12.6481	12.671	12.6466
	30	12.678	12.6699	12.6582
	50	12.6792	12.6695	12.6846
	70	12.6747	12.6651	12.6742
	100	12.6699	12.662	12.6639
4	10	12.6369	12.656	12.645
	30	12.6465	12.6823	12.6874
	50	12.6997	12.682	12.7199
	70	12.6902	12.6922	12.7022
	100	12.689	12.6823	12.6644
die No.	paddle speed rpm	ratiot1	ratio2	ratio3
1	10	0.302321	0.323916	0.280187
	30	0.340112	0.295303	0.359007
	50	0.509627	0.42433	0.397337
	70	0.411373	0.373583	0.34443
	100	0.402735	0.332014	0.400576
2	10	0.301403	0.290178	0.306455
	30	0.352479	0.286249	0.408045
	50	0.435547	0.437231	0.379981
	70	0.479326	0.52928	0.429935
	100	0.495042	0.493358	0.593826
3	10	0.227746	0.351041	0.21967
	30	0.388729	0.345118	0.282125
	50	0.39519	0.342965	0.424264
	70	0.370962	0.319275	0.36827
	100	0.345118	0.302584	0.312814
4	10	0.250045	0.353868	0.294075
	30	0.302229	0.496829	0.524552
	50	0.591411	0.495198	0.701214
	70	0.539772	0.550643	0.605001
	100	0.533249	0.496829	0.399529
paddle speed rpm	average ratio die 1	die 2	die 3	die 4
10	0.302141	0.299345	0.266152	0.29933
30	0.331474	0.348924	0.338658	0.441203
50	0.443765	0.417587	0.387473	0.595941
70	0.376462	0.479514	0.352836	0.565139
100	0.378442	0.527409	0.320172	0.476536
MCC PH102 paddle speed is fixed at 50 rpm
die No.	turret speed mm/s	die weight(DW)1	DW 2	DW 3
1	8.36042	12.8575	12.855	12.8527
	41.028	12.8372	12.7971	12.7758
	81.8625	12.751	12.7507	12.7406
	163.532	12.723	12.7219	12.728
	245.201	12.7194	12.7199	12.7108
	326.87	12.7041	12.7043	12.7079
	408.539	12.703	12.6927	12.7004
2	8.36042	12.7916	12.7876	12.7837
	41.028	12.7674	12.7515	12.724
	81.8625	12.6843	12.6954	12.6749
	163.532	12.6491	12.6584	12.6604
	245.201	12.6528	12.6468	12.6433
	326.87	12.649	12.6468	12.6428
	408.539	12.6401	12.6308	12.6326
3	8.36042	12.8366	12.8336	12.8306
	41.028	12.8112	12.8039	12.8052
	81.8625	12.7238	12.7406	12.7373
	163.532	12.6795	12.7048	12.6963
	245.201	12.7069	12.6963	12.6756
	326.87	12.6662	12.6674	12.6738
	408.539	12.6727	12.6676	12.6637
4	8.36042	12.8059	12.8074	12.806
	41.028	12.8012	12.7756	12.7952
	81.8625	12.736	12.7572	12.7303
	163.532	12.7064	12.7332	12.7223
	245.201	12.6823	12.698	12.7179
	326.87	12.7007	12.7012	12.6876
	408.539	12.6854	12.6983	12.6963
die No.	blank die	full	full-blank
1	blank1
	12.628	12.8645	0.228733
		12.8556
		12.8501
2	blank2
	12.569	12.779	0.215767
		12.7861
		12.7892
3	blank3
	12.6058	12.825	0.219
		12.8252
		12.8242
4	blank4
	12.5909	12.802	0.209367
		12.8021
		12.7967
die No.	turret speed mm/s	ratiot1	ratio2	ratio3
1	8.36042	1.00335	0.992422	0.982367
	41.028	0.914602	0.739289	0.646167
	81.8625	0.537744	0.536433	0.492276
	163.532	0.415331	0.410522	0.43719
	245.201	0.399592	0.401778	0.361994
	326.87	0.332702	0.333576	0.349315
	408.539	0.327893	0.282862	0.316526
2	8.36042	1.03167	1.01313	0.995056
	41.028	0.919512	0.845821	0.718369
	81.8625	0.534374	0.585818	0.490808
	163.532	0.371234	0.414336	0.423606
	245.201	0.388383	0.360575	0.344353
	326.87	0.370771	0.360575	0.342036
	408.539	0.329523	0.286421	0.294763
3	8.36042	1.05388	1.04018	1.02648
	41.028	0.9379	0.904566	0.910502
	81.8625	0.538813	0.615525	0.600457
	163.532	0.33653	0.452055	0.413242
	245.201	0.461644	0.413242	0.318721
	326.87	0.275799	0.281279	0.310502
	408.539	0.305479	0.282192	0.264384
4	8.36042	1.02691	1.03407	1.02738
	41.028	1.00446	0.882184	0.9758
	81.8625	0.693043	0.7943	0.665818
	163.532	0.551664	0.679669	0.627607
	245.201	0.436555	0.511543	0.606591
	326.87	0.524439	0.526827	0.461869
	408.539	0.451361	0.512976	0.503423
turret speed mm/s	average ratio die 1	die 2	die 3	die 4
8.36042	0.992713	1.01329	1.04018	1.02945
41.028	0.766686	0.827901	0.917656	0.954147
81.8625	0.522151	0.537	0.584932	0.71772
163.532	0.421014	0.403059	0.400609	0.619647
245.201	0.387788	0.364437	0.397869	0.51823
326.87	0.338531	0.357794	0.289193	0.504378
408.539	0.309094	0.303569	0.284018	0.489253
MCC PH102 turret speed is fixed at 41.03 mm/s
die No.	paddle speed rpm	die weight(DW)1	DW 2	DW 3
1	10	12.754	12.7744	12.7973
	30	12.7702	12.7795	12.7661
	50	12.8372	12.7971	12.7758
	70	12.7824	12.783	12.7623
	100	12.8426	12.8137	12.7651
2	10	12.7576	12.69	12.7221
	30	12.7104	12.7205	12.7285
	50	12.7674	12.7515	12.724
	70	12.719	12.7365	12.7009
	100	12.78	12.7588	12.731
3	10	12.7838	12.821	12.8139
	30	12.7909	12.8034	12.8018
	50	12.8112	12.8039	12.8052
	70	12.7828	12.7759	12.791
	100	12.8166	12.8093	12.7704
4	10	12.7892	12.796	12.7864
	30	12.782	12.7874	12.7876
	50	12.8012	12.7756	12.7952
	70	12.7925	12.7749	12.8031
	100	12.7981	12.7862	12.8001
die No.	paddle speed rpm	ratiot1	ratio2	ratio3
1	10	0.55086	0.640047	0.740163
	30	0.621685	0.662343	0.60376
	50	0.914602	0.739289	0.646167
	70	0.675022	0.677645	0.587147
	100	0.93821	0.811862	0.599388
2	10	0.874092	0.560791	0.709563
	30	0.655338	0.702147	0.739224
	50	0.919512	0.845821	0.718369
	70	0.695195	0.776302	0.611309
	100	0.977908	0.879654	0.750811
3	10	0.812785	0.982648	0.950228
	30	0.845205	0.902283	0.894977
	50	0.9379	0.904566	0.910502
	70	0.808219	0.776712	0.845662
	100	0.962557	0.929224	0.751598
4	10	0.947142	0.979621	0.933769
	30	0.912753	0.938545	0.9395
	50	1.00446	0.882184	0.9758
	70	0.962904	0.878841	1.01353
	100	0.989651	0.932813	0.999204
paddle speed rpm	average ratio die 1	die 2	die 3	die 4
10	0.64369	0.714815	0.915221	0.953511
30	0.629263	0.698903	0.880822	0.930266
50	0.766686	0.827901	0.917656	0.954147
70	0.646604	0.694268	0.810198	0.951759
100	0.783154	0.869458	0.881126	0.97389
MCC PH102 turret speed is fixed at 245.2 mm/s
die No.	paddle speed rpm	die weight(DW)1	DW 2	DW 3
1	10	12.7116	12.7091	12.7085
	30	12.7082	12.7117	12.722
	50	12.7194	12.7199	12.7108
	70	12.7125	12.7177	12.7021
	100	12.7057	12.7266	12.7097
2	10	12.6402	12.6365	12.6381
	30	12.6359	12.651	12.6385
	50	12.6528	12.6468	12.6433
	70	12.632	12.6374	12.6436
	100	12.642	12.6434	12.6308
3	10	12.6675	12.671	12.6705
	30	12.6794	12.6815	12.6911
	50	12.7069	12.6963	12.6756
	70	12.6823	12.6817	12.6811
	100	12.6868	12.6846	12.6954
4	10	12.6857	12.6592	12.66
	30	12.6637	12.6899	12.6735
	50	12.6823	12.698	12.7179
	70	12.6692	12.6817	12.6644
	100	12.6611	12.6899	12.6868
die No.	paddle speed rpm	ratiot1	ratio2	ratio3
		ratiot1	ratio2	ratio3
1	10	0.365491	0.354561	0.351938
	30	0.350627	0.365928	0.410959
	50	0.399592	0.401778	0.361994
	70	0.369426	0.39216	0.323958
	100	0.339697	0.43107	0.357184
2	10	0.329986	0.312838	0.320253
	30	0.310057	0.38004	0.322107
	50	0.388383	0.360575	0.344353
	70	0.291982	0.317009	0.345744
	100	0.338328	0.344817	0.286421
3	10	0.281735	0.297717	0.295434
	30	0.336073	0.345662	0.389498
	50	0.461644	0.413242	0.318721
	70	0.349315	0.346575	0.343836
	100	0.369863	0.359817	0.409132
4	10	0.452794	0.326222	0.330043
	30	0.347715	0.472855	0.394523
	50	0.436555	0.511543	0.606591
	70	0.373985	0.433689	0.351059
	100	0.335297	0.472855	0.458048
paddle speed rpm	average ratio die 1	die 2	die 3	die 4
10	0.35733	0.321026	0.291629	0.369686
30	0.375838	0.337402	0.357078	0.405031
50	0.387788	0.364437	0.397869	0.51823
70	0.361848	0.318245	0.346575	0.386244
100	0.375984	0.323189	0.379604	0.422067
MCC CP102 paddle speed is fixed at 50 rpm
die No.	turret speed mm/s	die weight(DW)1	DW 2	DW 3
1	81.8625	13.1389	13.1371	13.1263
	245.201	13.1302	13.1389	13.1271
	408.539	13.0406	13.0578	13.0494
	490.208	13.0193	13.0044	13.0063
	571.877	12.9801	13.0128	12.9748
	653.546	12.9598	12.9421	12.9791
	735.215	12.9357	12.9103	12.9097
2	81.8625	13.0596	13.065	13.0508
	245.201	13.0524	13.0544	13.0563
	408.539	12.9964	13.0115	13.0144
	490.208	12.964	12.9795	12.9612
	571.877	12.9064	12.9353	12.9308
	653.546	12.8931	12.8712	12.8896
	735.215	12.8507	12.8394	12.852
3	81.8625	13.1127	13.1214	13.1092
	245.201	13.1102	13.1043	13.1134
	408.539	13.0351	13.0422	13.0349
	490.208	13.0146	12.9965	12.9952
	571.877	12.9481	12.9598	12.959
	653.546	12.9299	12.9217	12.9153
	735.215	12.8696	12.8789	12.903
4	81.8625	13.079	13.0774	13.077
	245.201	13.0737	13.0747	13.0742
	408.539	13.0614	13.0687	13.0712
	490.208	12.9923	13.0039	13.0057
	571.877	12.9937	12.9864	12.983
	653.546	12.9353	12.9574	12.9331
	735.215	12.9288	12.9045	12.8708
blank die	full	full-blank
blank1
12.628	13.1436	0.516467
	13.1459
	13.1439
blank2
12.569	13.0645	0.492
	13.0557
	13.0628
blank3
12.6058	13.1162	0.511667
	13.1147
	13.1215
blank4
12.5909	13.0864	0.494467
	13.0841
	13.0856
die No.	turret speed mm/s	ratiot1	ratio2	ratio3
1	81.8625	0.989222	0.985736	0.964825
	245.201	0.972376	0.989222	0.966374
	408.539	0.79889	0.832193	0.815929
	490.208	0.757648	0.728798	0.732477
	571.877	0.681748	0.745063	0.671486
	653.546	0.642442	0.608171	0.679812
	735.215	0.595779	0.546599	0.545437
2	81.8625	0.997154	1.00813	0.979268
	245.201	0.98252	0.986585	0.990447
	408.539	0.868699	0.89939	0.905285
	490.208	0.802846	0.83435	0.797154
	571.877	0.685772	0.744512	0.735366
	653.546	0.65874	0.614228	0.651626
	735.215	0.572561	0.549593	0.575203
3	81.8625	0.990684	1.00769	0.983844
	245.201	0.985798	0.974267	0.992052
	408.539	0.839023	0.852899	0.838632
	490.208	0.798958	0.763583	0.761042
	571.877	0.66899	0.691857	0.690293
	653.546	0.63342	0.617394	0.604886
	735.215	0.51557	0.533746	0.580847
4	81.8625	0.987124	0.983888	0.983079
	245.201	0.976406	0.978428	0.977417
	408.539	0.95153	0.966294	0.97135
	490.208	0.811784	0.835243	0.838884
	571.877	0.814615	0.799852	0.792976
	653.546	0.696508	0.741203	0.692059
	735.215	0.683363	0.634219	0.566064
turret speed mm/s	average ratio die 1	die 2	die 3	die 4
81.8625	0.979928	0.994851	0.994072	0.984697
245.201	0.975991	0.986518	0.984039	0.977417
408.539	0.815671	0.891125	0.843518	0.963058
490.208	0.739641	0.81145	0.774528	0.828637
571.877	0.699432	0.721883	0.683713	0.802481
653.546	0.643475	0.641531	0.618567	0.709923
735.215	0.562605	0.565786	0.543388	0.627882
MCC CP102 turret speed is fixed at 408.54 mm/s
die No.	paddle speed rpm	die weight(DW)1	DW 2	DW 3
1	10	13.0242	13.0202	13.0261
	30	13.0582	13.0434	13.0386
	50	13.0406	13.0578	13.0494
	70	13.0659	13.0842	13.083
	100	13.1045	13.0935	13.1327
2	10	12.9625	12.9586	12.9781
	30	12.9679	12.9994	12.9854
	50	12.9964	13.0115	13.0114
	70	13.0285	12.9942	12.9953
	100	13.0197	13.0156	13.0187
3	10	13.0179	13.0247	13.0129
	30	13.0461	13.0447	13.0439
	50	13.0351	13.0422	13.0349
	70	13.0405	13.0544	13.0883
	100	13.0523	13.1179	13.0756
4	10	13.0444	13.0441	13.0384
	30	13.0467	13.0676	13.0615
	50	13.0614	13.0687	13.0712
	70	13.0696	13.0721	13.069
	100	13.0896	13.096	13.019
die No.	paddle speed rpm	ratiot1	ratio2	ratio3
1	10	0.767136	0.759391	0.770815
	30	0.832968	0.804311	0.795017
	50	0.79889	0.832193	0.815929
	70	0.847877	0.88331	0.880986
	100	0.922615	0.901317	0.977217
2	10	0.799797	0.79187	0.831504
	30	0.810772	0.874797	0.846341
	50	0.868699	0.89939	0.899187
	70	0.933943	0.864228	0.866463
	100	0.916057	0.907724	0.914024
3	10	0.805407	0.818697	0.795635
	30	0.860521	0.857785	0.856221
	50	0.839023	0.852899	0.838632
	70	0.849577	0.876743	0.942997
	100	0.872638	1.00085	0.918176
4	10	0.91715	0.916543	0.905016
	30	0.921801	0.964069	0.951733
	50	0.95153	0.966294	0.97135
	70	0.968114	0.97317	0.9669
	100	1.00856	1.0215	0.865781
paddle speed rpm	average ratio die 1	die 2	die 3	die 4
10	0.76578	0.807724	0.80658	0.912903
30	0.810765	0.84397	0.858176	0.945868
50	0.815671	0.889092	0.843518	0.963058
70	0.870724	0.888211	0.889772	0.969395
100	0.933716	0.912602	0.930554	0.965282
MCC CP102 turret speed is fixed at 653.55 mm/s
die No.	paddle speed rpm	die weight(DW)1	DW 2	DW 3
1	10	12.895	12.9184	12.918
	30	12.9349	12.9292	12.9291
	50	12.9598	12.9421	12.9791
	70	12.9588	12.9371	12.9667
	100	12.9669	12.9638	12.9527
2	10	12.8274	12.838	12.8233
	30	12.856	12.8636	12.9021
	50	12.8931	12.8712	12.8896
	70	12.8744	12.8673	12.8788
	100	12.8992	12.8936	12.8998
3	10	12.8678	12.871	12.8848
	30	12.909	12.882	12.882
	50	12.9299	12.9217	12.9153
	70	12.9208	12.9291	12.9096
	100	12.9193	12.915	12.9367
4	10	12.858	12.9018	12.8872
	30	12.9436	12.8696	12.9531
	50	12.9353	12.9574	12.9331
	70	12.9385	12.9429	12.9228
	100	12.9332	12.9479	12.9247
die No.	paddle speed rpm	ratiot1	ratio2	ratio3
1	10	0.516974	0.562282	0.561508
	30	0.59423	0.583193	0.583
	50	0.642442	0.608171	0.679812
	70	0.640506	0.59849	0.655802
	100	0.656189	0.650187	0.628695
2	10	0.525203	0.546748	0.51687
	30	0.583333	0.59878	0.677033
	50	0.65874	0.614228	0.651626
	70	0.620732	0.606301	0.629675
	100	0.671138	0.659756	0.672358
3	10	0.512052	0.518306	0.545277
	30	0.592573	0.539805	0.539805
	50	0.63342	0.617394	0.604886
	70	0.615635	0.631857	0.593746
	100	0.612704	0.6043	0.64671
4	10	0.540178	0.628758	0.599231
	30	0.713294	0.563638	0.732506
	50	0.696508	0.741203	0.692059
	70	0.70298	0.711878	0.671228
	100	0.692261	0.72199	0.675071
paddle speed rpm	average ratio die 1	die 2	die 3	die 4
10	0.546921	0.529607	0.525212	0.589389
30	0.586808	0.619715	0.557394	0.669813
50	0.643475	0.641531	0.618567	0.709923
70	0.631599	0.618902	0.613746	0.695362
100	0.645024	0.667751	0.621238	0.696441
